# Supplementary material for: Spatially Ordered Arrays of Colloidal Inorganic Metal Halide Perovskite Nanocrystals via Controlled Droplet Evaporation in a Confined Geometry
Source: Materials (Basel). 2021 Nov 12;14(22):6824. doi: 10.3390/ma14226824 (PMC8618760; doi:10.3390/ma14226824)
Supplement: Supplementary file 1 [file materials-14-06824-s001.zip]

Archive with 1 entries (1 files):
- materials-1436955-supplementary.pdf
